# Supplementary material for: Effect of using home-based dynamic intermittent pneumatic compression therapy during periods of physical activity on functional and vascular health outcomes in chronic stroke: A randomized controlled clinical trial
Source: PLoS One. 2025 Feb 18;20(2):e0318942. doi: 10.1371/journal.pone.0318942 (PMC11835336; doi:10.1371/journal.pone.0318942)
Supplement: S2 Data — (XLSX) [file pone.0318942.s004.xlsx]

## Sheet: Sheet1
Condition	Height	Weight	BMI	Time.Since.Stroke	FAC	Glucose	Cholesterol	Waist	Hip	WHR.BL	Weight.PI	BMI.PI	Glucose.PI	Cholesterol.PI	Waist.PI	Hip.PI	WHR.PI	IPC.Time.Wk1	IPC.Time.Wk12	IPC.AVG.DAYS.WK1	IPC.AVG.DAYS.WK12	IPC.TOTAL.NO.SESSIONS	STS.BL	STS.PI	STS.COVAR	BL.6MWT	PI.6MWT	COVAR.6MWT	BL.RPE	PI.RPE	BL.TUG	PI.TUG	BL.10M.SEC	PI.10M.SEC	BL.BBS	PI.BBS	BL.FM.Upper	PI.FM.Upper	BL.FM.Lower	PI.FM.Lower	BL.ABC	PI.ABC	BL.SF12.PC	BL.SF12.MC	PI.SF12.PC	PI.SF12.MC	cfPWV.BL	cf.PWV.PI	cfPWV.COVAR
IPC	1.64	61.4	22.97	17	4	4.5	4.5	94	100	0.94	61.4	22.02	6	5.54	75.5	95.6	0.79	31	32.5	6	5	51	13.33	12.78	13.33	200	200	200	9	9	22.34	26.49	0.83	0.53	45	49	63	64	26	29	51.25	43.75	31.67	47.62	31.67	47.62	6.45	6.53	6.45
IPC	1.8	79.8	24.77	60	4	4.9	3.26	93	105	0.89	79.9	24.8	6.9	5.05	92	104	0.88	75	66.43	5	7	77	12.85	16.84	12.85	179	211	179	9	9	20.11	16.96	0.69	0.73	52	51	20	16	19	22	53.75	69.38	49.81	53.15	39.46	46.93	9.1	9.4	9.1
IPC	1.75	95.4	31.15	24	2	5.5	5.5	111	108	1.02	97.7	31.9	5.5	4	110.5	112.1	0.99	30	40	5	3	20	13.75	12.76	13.75	81	80	81	15	15	27.41	25.75	0.24	0.33	47	45	12	12	12	21	78.13	81.25	33.18	56.91	33.18	56.91	10.95	10.95	10.95
IPC	1.84	86.3	25.49	11	2	8.3	4.25	97	101	0.96	88.9	26.84	5.6	3.83	99.6	103.5	0.96	48.29	44	7	7	39	68.16	75	68.16	75	95	75	8	13	46.56	47.09	0.31	0.32	43	38	13	6	18	21	61.56	55	37.96	51.22	41.04	50.7	11.05	9.77	11.05
IPC	1.83	76.2	22.75	79	3	5.4	6.34	91	103	0.88	76.9	22.96	4.6	5.19	77.5	99.2	0.78	27.5	30	4	7	72	17.9	22.25	17.9	134	145	134	11	15	26.28	26.7	0.43	0.43	48	48	32	24	22	24	59.38	63.75	27.81	59.38	37.27	58.5	8.25	8.93	8.25
IPC	1.66	93	33.75	20	3	6.2	5.56	116	104	1.12	95.2	34.55	5.9	2.59	120.5	108	1.12	35	18.33	3	5	42	19.96	22.11	19.96	111	130	111	13	12	21.4	21.35	0.72	0.58	47	44	61	59	32	28	50	56.88	24.61	58.95	26.7	45.35	6.6	6.6	6.6
IPC	1.72	87.4	29.54	41	4	5.7	6.8	102	118	0.86	89.3	30.19	7.4	5.34	97.5	115	0.85	30	45	4	4	55	16.35	23.56	16.35	223	240	223	10	8	17.52	15.26	0.77	1	49	51	28	28	21	25	60.63	79.38	37.82	46.47	39.48	62.17	7.45	6.85	7.45
IPC	1.77	86.2	27.51	10	4	6.4	2.62	104	101	1.03	85.3	27.23	6.1	2.59	99	97	1.02	24.71	40	7	7	67	14.95	19.38	14.95	215	260	215	11	12	19.66	16.2	0.78	0.94	50	55	15	26	15	22	75.63	84.69	32.8	59.24			7.65	7.5	7.65
IPC	1.53	73.8	31.53	23	3	4.7	3.27	110	114	0.97	74.5	31.83	5.1	4.12	109.8	113.6	0.97	25.83	46.67	6	7	59	22	19.11	22	108	136	108	20	11	23.43	23.77	0.44	0.43	41	41	10	10	23	21	63.75	68.75	30.49	54.79	29.4	45.71
IPC	1.76	76.8	24.93	23	3	4.3	4.12	90	100	0.9	78.4	25.45	4.7	3.74	99.2	102.3	0.97	35	45	1	1	45	54.48	52.2	54.48	140	152	140	7	9	21.88	26.64	0.45	0.33	47	22.84	6	6	21	21	62.5	62.5	39.06	38.73	27.92	28.52	6.25	6.67	6.25
IPC	1.7	62.8	21.73	48	4	5.5	5.5	78	101	0.77	60	20.76	4.6	5.77	83	102	0.81	25		1		1	21.11	17.11	21.11	190	183	190	8	8	14.75	17.3	0.65	0.71	52	53	45	49	27	27	78.13	84.69	19.33	59.24	32.02	52.77	6.1	4.6	6.1
IPC	1.82	109.5	33.06	84	3	6.9	5.67	108	112	0.97	111	33.51	9	4.81	109	111.5	0.98	11	25	2	5	30	30.1	22	30.1	150	150	150	10	15	23.54	23.15	0.56	0.67	53	55	18	22		21	56.25	74.38	24.58	40.17	24.58	40.17
IPC	1.76	88.3	28.51	14	4	5.5	5.42	101	109	0.92	88.2	28.15	5.1	5.36	99.5	103.5	0.96	12	24	1	5	48	17.8	17.5	17.8	238	320	238	9	13	14.58	11.69	0.88	1.22	43	53	52	56	26	30	56.25	67.5	32.98	45.99	41.43	48.81	12.5	14.13	12.5
IPC	1.6	77.9	30.43	24	5	6.5	5.7	91	109	0.84	76.4	29.84	6.7	4.99	87.5	110.1	0.79	18.75	30.71	4	4	63	13.02	9.06	13.02	301	335	301	12	9	9.88	8.85	1.13	1.31	50	52	64	66	33	34	68.13	86.88	40.13	48.98	38.87	57.28	10.57	8.4	10.57
IPC	1.68	74.9	26.54	84	2	4	4.05	94	100	0.94	76.2	27	7.1	4.41	95	104	0.91	25	23	5	3	44	23.71	19.03	23.71	56	68	56	13	13	35.8	33.71	0.31	0.3	48	47	15	21	25	25	55.31	75.94	34.42	53.25	28.75	60.04	9.83	8.65	9.83
CON	1.77	86	27.61	14	3	5	5	102	102	1	88.6	28.28	7.3	6.55	104	104.5	1						10.15	7.11	10.15	162	134	162	19	13	10.74	16.1	0.4	1.15	48	52	51	52	16	21	17.5	33.75	16.08	66.24	21.5	48.43	12.5	12.5	12.5
CON	1.78	78.9	24.9	26	2	5.2	4.81	93	95	0.98	81	25.56	4.8	4.94	97.6	101.2	0.96						53.8	32	53.8									0.09	28	21	6	4	19	12	30.63	35.63	21.3	56.11	25.91	54.67	7.35	7.87	7.35
CON	1.78	93.5	29.51	22	5	4.6	4.41	102	107	0.95	92.5	29.19	5	3.69	101.8	103.6	0.98						11.05	13.5	11.05	350.5	355	350.5	10	11	9.94	9.6	1.28	1.2	56	56	58	55	29	23	83.75	88.13	31.97	50.76	46.6	50.82	7.8	8.43	7.8
CON	1.57	67.3	27.3	52	3	6.7	5.68	86	105	0.81	67.3	27.3	6.7	5.68	86	105	0.82						25	23.5	25	153	153	153	9	9	20.92	20.92	1.05	1.05	49	49	37	37	16	16			37.41	54.16	37.41	54.16	9	9	9
CON	1.69	61	21.48	14	5	4.5	3.61	75	88	0.84	62	21.71	4.6	4.2	75.5	92.2	0.82						7.21	8.5	7.21	360	409.5	360	9	11	7.67	7.17	1.68	0.77	56	6.21	50	50	34	34	90	90	41.22	49.82	46.76	46.21	8.3	7.73	8.3
CON	1.7	67.7	23.43	64	2	5.5	3.4	93	92	1.02	67.7	23.43	5.5	3.4	93	92	1.01						38.16	38.16	38.16	95	95	95			47.28	47.28	0.28		37	35.2	51	51	21	21	46.88	46.88					11.3	11.3	11.3
CON	1.92	90.1	24.44	60	3	9.3	3	90	104	0.86	90.1	24.44	9.3	3	90	104	0.87						22.41	20	22.41	220	220	220	15	15	19.82	19.82	0.85	0.56	50	12.21	19	19	20	20	70.63	70.63	29.89	37.02	29.89	37.02	8.43	8.43	8.43
CON	1.89	105.6	29.56	24	3	5.3	6.72	102	115	0.89	105.6	29.56	5.3	6.72	102	115	0.89						12.65	13	12.65				11	11	9.37	9.37	1.26	0.77	56	8.12	21	21	22	22	78.75	78.75					5.83	5.83	5.83
CON	1.54	45.9	19.35	27	4	2.7	5.2	70	86	0.81	45.9	19.35	2.7	5.2	70	86	0.81						15.6	17.2	15.6	190	190	190	11	11	21.41	21.41						0	0	0			27.08	53.73	27.08	53.73	11.95	11.95	11.95
CON	1.55	67.3	28.01	24	4	5.2	4.61	84	99	0.85	68.9	28.68	5.7	3.43	88.9	103.5	0.86						10.3	26.85	10.3	170	190	170	11	9	33.45	24.73	0.64	0.62	45	50	9	22	24	25	55.94	63.75	30.56	56.69	31.58	59.92
CON	1.77	81.8	26.1	34	2	5.1	3.66	90	101	0.89	79.9	25.5	4.4	3.42	92.5	106	0.87						39	42	39	60	40	60	14	14	80.78	97.47	0.17	0.3	16	35	39	43		23	40	55	26.28	55.94	39.13	58.61	6.35	6.93	6.35
CON	1.8	82	25.31	72	1	6.7	4.24	110	107	1.03	86.6	26.73	5.2	3.87	112	108	1.04						60	60	60	48	50	48	10	13	45.48	41.07	0.27	0.29	35	35	10	10		13	44.38	26.25	36.72	34.51	24.72	40.07
CON	1.71	77.4	26.47	11	4	5	3.27	92	103	0.89	69.9	23.9	7.9	3.08	90.8	99	0.92						12.9	20.88	12.9	161	180	161	14	9	20.38	15.27	0.39	0.69	50	56	54	57	28	32	51.25	89.38	26.48	62.14	31.73	66.12	9.23	7.6	9.23
CON	1.9	90.4	25.04	54	1	5.2	6.55	104	109	0.95	90.4	25.04	5.2	6.55	104	109	0.95						78	75	78	38	38	38	13	13	58.15	58.15	0.16	0.15	6	7	11	17	4	12	36.88	39.38	27.22	54.66	27.22	54.66	8.63	8.63	8.63
CON	1.81	78.6	23.99	84	2	5.2	4.48	101	97	1.04	78.6	23.99	6.5	5.12	103	96	1.07						14.8	12.69	14.8	60	77	60	13	13	39.32	34.44	0.21	0.44	39	38	61	52	22	37	30.63	40	27.61	35.72	29.73	36.68	7.45	7.1	7.45
CON	1.71	71.2	24.35	34	5	4.5	4.5	93	100	0.93	74.5	25.18	7	4.64	96	101	0.95						12.31	16.45	12.31	315	306	315	12	14	11.59	9.83	1.15	1.37	47	52	55	62	32	32	61.25	77.19	33.17	60.56	33.17	60.56	7.67	8.97	7.67
[truncated: 44 more columns]

## Sheet: Sheet2
		Condition		Condition	Age	Sex	Height	Weight	BMI	Time.Since.Stroke	FAC	Glucose	Cholesterol	Waist	Hip	WHR.BL	Weight.PI	BMI.PI	Glucose.PI	Cholesterol.PI	Waist.PI	Hip.PI	WHR.PI	IPC.Time.Wk1	IPC.Time.Wk12	IPC.AVG.DAYS.WK1	IPC.AVG.DAYS.WK12	IPC.TOTAL.NO.SESSIONS	STS.BL	STS.PI	STS.COVAR	BL.6MWT	PI.6MWT	COVAR.6MWT	BL.RPE	PI.RPE	BL.TUG	PI.TUG	BL.10M.SEC	PI.10M.SEC	BL.BBS	PI.BBS	BL.FM.Upper	PI.FM.Upper	BL.FM.Lower	PI.FM.Lower	BL.ABC	PI.ABC	BL.SF12.PC
		Age
		Sex
		Height
		Weight
		BMI
		Time.Since.Stroke
		FAC
		Glucose
		Cholesterol
		Waist
		Hip
		WHR.BL
		Weight.PI
		BMI.PI
		Glucose.PI
		Cholesterol.PI
		Waist.PI
		Hip.PI
		WHR.PI
		IPC.Time.Wk1
		IPC.Time.Wk12
		IPC.AVG.DAYS.WK1
		IPC.AVG.DAYS.WK12
		IPC.TOTAL.NO.SESSIONS
		STS.BL
		STS.PI
		STS.COVAR
		BL.6MWT
		PI.6MWT
		COVAR.6MWT
		BL.RPE
		PI.RPE
		BL.TUG
		PI.TUG
		BL.10M.SEC
		PI.10M.SEC
		BL.BBS
		PI.BBS
		BL.FM.Upper
		PI.FM.Upper
		BL.FM.Lower
		PI.FM.Lower
		BL.ABC
		PI.ABC
		BL.SF12.PC
		BL.SF12.MC
		PI.SF12.PC
		PI.SF12.MC
		cfPWV.BL
		cf.PWV.PI
		cfPWV.COVAR
		PSBP_BL
		PDBP_BL
		PP_BL
		CSBP_BL
		CDBP_BL
		CPP_BL
		AP_BL
		AIX_BL
		AIX75_BL
		MAP_BL
		HR_BL
		PSBP_2_PI
		PDBP_2_PI
		PP_2AV_PI
		CSBP_2AV_PI
		CDBP_AV_PI
		CPP_2AV_PI
		AP_2AV_PI
		AIX_2AV_PI
		AIX75_2AV_PI
		MAP_2AV_PI
		HR_2AV_PI
		COVAR_PSBP_B
		COVAR.PDBP_B
		COVAR.PP_2AV
		COVAR.CSBP_2AV
		COVAR.CDBP_AV
		COVAR.CPP_2AV
		COVAR.AP_2AV
		COVAR.AIX_2AV
		COVAR.AIX75_2AV
		COVAR.MAP_2AV
		COVAR.HR_2AV
		IPAQ.SF.SITTING.BL
		IPAQ.SF.TOTALPA.BL
		IPAQ.SF.SITTING.PI
		IPAQ.SF.TOTALPA.PI
		IPAQ.SF.SITTING.COVAR
		IPAQ.SF.TOTALPA.COVAR
		IPAQ.TOTALPA.DIFF
		SIX.MWT.DIFF
		pSBP.DIFF
		cSBP.DIFF
		IPC.WEARTIME..DIFF
[truncated: 50 more columns]
